# Supplementary material for: How to build a ribosome from RNA fragments in Chlamydomonas mitochondria
Source: Nat Commun. 2021 Dec 9;12:7176. doi: 10.1038/s41467-021-27200-z (PMC8660880; doi:10.1038/s41467-021-27200-z)
Supplement: Supplementary file 7 — Source Data [file 41467_2021_27200_MOESM7_ESM.xlsx]

## Sheet: Figure 5b
qPCR Raw Data
RT-qPCR raw data of RNA samples. Each experiment corresponds to independent biological replicates. The delta-delta Ct method was used to calculate the relative RNA abundance with respect to the geometric mean of two RNA references MAA7 and CYN19-3. The qPCR efficiencies (E) for each gene are indicated and were calculated with the LineReg software. TR stands for "technical replicates". The calcula…
Experiment #1
								mL113															mL116															mL117
		Efficiency	1.85525	1.8921	1.87114													1.79294	1.8921	1.87114													1.8795	1.8921	1.87114													1.87825	1.8921
			TARGET	REFERENCE1	REFERENCE2													TARGET	REFERENCE1	REFERENCE2													TARGET	REFERENCE1	REFERENCE2													TARGET	REFERENCE1
Sample	TR#		mL113	MAA7	CYN19	E^TARGET	E^REFERENCE1	E^REFERENCE2	Geometric mean of references	∆Ct (normalization)	Geometric mean of ∆Ct (replicates)	∆∆Ct Expression / WT	Geometric mean of ∆∆Ct (Replicates)		Sample	TR#		mL116	MAA7	CYN19	E^TARGET	E^REFERENCE1	E^REFERENCE2	Geometric mean of references	∆Ct (normalization)	Geometric mean of ∆Ct (replicates)	∆∆Ct Expression / WT	Geometric mean of ∆∆Ct (Replicates)		Sample	TR#		mL117	MAA7	CYN19	E^TARGET	E^REFERENCE1	E^REFERENCE2	Geometric mean of references	∆Ct (normalization)	Geometric mean of ∆Ct (replicates)	∆∆Ct Expression / WT	Geometric mean of ∆∆Ct (Replicates)		Sample	TR#		mL118	MAA7
WT-1	1		25.62	19.99	21.82	7.52438e+06	343632	865662	545408	0.0724854	0.0804647	0.900835	0.995591		WT-1	1		30.85	19.99	21.82	6.64502e+07	343632	865662	545408	0.00820777	0.00911358	0.900608	0.972495		WT-1	1		28.66	19.99	21.82	7.14584e+07	343632	865662	545408	0.00763252	0.0081942	0.931454	1.03525		WT-1	1		24.83	19.44
	2		25.49	20.34	21.79	6.9435e+06	429560	849543	604094	0.0870015		1.08124				2		30.69	20.34	21.79	6.05237e+07	429560	849543	604094	0.00998111		1.09519				2		28.65	20.34	21.79	7.10089e+07	429560	849543	604094	0.0085073		1.03821				2		24.9	19.43
	3		25.42	20.02	21.77	6.64952e+06	350270	838964	542092	0.0815235		1.01316				3		30.78	20.02	21.77	6.37891e+07	350270	838964	542092	0.00849818		0.932474				3		28.32	20.02	21.77	5.76606e+07	350270	838964	542092	0.00940143		1.14733				3		24.82	19.35
WT-2	1		25.57	19.96	21.91	7.29542e+06	337121	915879	555663	0.0761661		0.946577	1.00827		WT-2	1		30.54	19.96	21.91	5.54486e+07	337121	915879	555663	0.0100212		1.09959	1.02867		WT-2	1		28.67	19.96	21.91	7.19107e+07	337121	915879	555663	0.00772713		0.943	0.964287		WT-2	1		24.65	19.45
	2		25.51	20	21.86	7.02985e+06	345831	887631	554049	0.0788137		0.979481				2		30.73	20	21.86	6.19539e+07	345831	887631	554049	0.00894293		0.981274				2		28.57	20	21.86	6.75133e+07	345831	887631	554049	0.00820651		1.0015				2		24.77	19.34
	3		25.34	20.06	21.85	6.32875e+06	359319	882087	562984	0.0889566		1.10553				3		30.71	20.06	21.85	6.12346e+07	359319	882087	562984	0.00919388		1.00881				3		28.68	20.06	21.85	7.23659e+07	359319	882087	562984	0.00777968		0.949413				3		24.79	19.42
WT-3	1		25.49	20.01	21.84	6.9435e+06	348043	876578	552347	0.0795488		0.988617	0.996195		WT-3	1		30.62	20.01	21.84	5.81e+07	348043	876578	552347	0.00950683		1.04315	0.999621		WT-3	1		28.62	20.01	21.84	6.96773e+07	348043	876578	552347	0.00792721		0.967417	1.00173		WT-3	1
	2		25.51	20.11	21.85	7.02985e+06	370960	882087	572031	0.0813717		1.01127				2		30.7	20.11	21.85	6.08782e+07	370960	882087	572031	0.00939632		1.03102				2		28.45	20.11	21.85	6.25899e+07	370960	882087	572031	0.00913935		1.11534				2
	3		25.5	20.04	21.83	6.98654e+06	354765	871103	555911	0.0795689		0.988866				3		30.83	20.04	21.83	6.56788e+07	354765	871103	555911	0.00846409		0.928734				3		28.69	20.04	21.83	7.2824e+07	354765	871103	555911	0.00763363		0.931589				3
mL113	1		28.97	20.54	23.25	5.96511e+07	487992	2.1206e+06	1.01727e+06	0.0170537	0.0199813	0.211939	0.248323		mL116	1		33.97	20.79	23.79	4.10791e+08	572333	2.97438e+06	1.30474e+06	0.00317616	0.00314936	0.348508	0.345568		mL117	1		30.53	20.36	23.5	2.32548e+08	435074	2.4802e+06	1.03878e+06	0.00446696	0.00104985	0.545137	0.128122		mL118	1		25.2	19.62
	2		28.67	20.54	23.35	4.95562e+07	487992	2.25772e+06	1.04964e+06	0.0211809		0.263232				2		34.04	20.66	23.76	4.27928e+08	526800	2.919e+06	1.24005e+06	0.00289781		0.317966				2		33.93	20.45	23.5	1.98727e+09	460774	2.4802e+06	1.06902e+06	0.000537936		0.0656484				2		25.24	19.55
	3		28.74	20.63	23.53	5.17471e+07	516818	2.52726e+06	1.14286e+06	0.0220855		0.274474				3		33.83	20.83	23.7	3.78549e+08	587119	2.8113e+06	1.28474e+06	0.00339387		0.372397				3		34.06	20.36	23.5	2.15716e+09	435074	2.4802e+06	1.03878e+06	0.000481552		0.0587674				3		25.19	19.53
Experiment #2
								mL113															mL116															mL117
		Efficiency	1.85525	1.8921	1.87114													1.79294	1.8921	1.87114													1.8795	1.8921	1.87114													1.87825	1.8921
			TARGET	REFERENCE1	REFERENCE2													TARGET	REFERENCE1	REFERENCE2													TARGET	REFERENCE1	REFERENCE2													TARGET	REFERENCE1
Sample	TR#		mL113	MAA7	CYN19	E^TARGET	E^REFERENCE1	E^REFERENCE2	Geometric mean of references	∆Ct (normalization)	Geometric mean of ∆Ct (replicates)	∆∆Ct Expression / WT	Geometric mean of ∆∆Ct (Replicates)		Sample	TR#		mL116	MAA7	CYN19	E^TARGET	E^REFERENCE1	E^REFERENCE2	Geometric mean of references	∆Ct (normalization)	Geometric mean of ∆Ct (replicates)	∆∆Ct Expression / WT	Geometric mean of ∆∆Ct (Replicates)		Sample	TR#		mL117	MAA7	CYN19	E^TARGET	E^REFERENCE1	E^REFERENCE2	Geometric mean of references	∆Ct (normalization)	Geometric mean of ∆Ct (replicates)	∆∆Ct Expression / WT	Geometric mean of ∆∆Ct (Replicates)		Sample	TR#		mL118	MAA7
WT-1	1		25.76	19.96	23.49	8.2044e+06	337121	2.46471e+06	911539	0.111104	0.112081	0.991276	0.965781		WT-1	1		31.06	19.96	23.49	7.51182e+07	337121	2.46471e+06	911539	0.0121347	0.0109173	1.11151	1.05128		WT-1	1		28.25	19.96	23.49	5.51691e+07	337121	2.46471e+06	911539	0.0165226	0.0154019	1.07277	0.974543		WT-1	1		25.46	20.07
	2		25.81	20.15	23.3	8.46188e+06	380544	2.18809e+06	912504	0.107837		0.962131				2		30.94	20.15	23.3	7.00353e+07	380544	2.18809e+06	912504	0.0130292		1.19344				2		28.49	20.15	23.3	6.41898e+07	380544	2.18809e+06	912504	0.0142157		0.922988				2		25.45	20.17
	3		25.84	20.16	23.29	8.62023e+06	382979	2.17442e+06	912555	0.105862		0.94451				3		31.47	20.16	23.29	9.54348e+07	382979	2.17442e+06	912555	0.00956208		0.875863				3		28.47	20.16	23.29	6.33848e+07	382979	2.17442e+06	912555	0.0143971		0.934762				3		25.29	20.11
WT-2	1		25.72	20.19	23.44	8.00407e+06	390376	2.38869e+06	965653	0.120645		1.07641	1.03543		WT-2	1		31.31	20.19	23.44	8.69233e+07	390376	2.38869e+06	965653	0.0111093		1.01758	0.951224		WT-2	1		28.32	20.19	23.44	5.76606e+07	390376	2.38869e+06	965653	0.0167472		1.08735	1.02612		WT-2	1		25.56	20.16
	2		25.73	20.08	23.46	8.05369e+06	363931	2.41881e+06	938232	0.116497		1.0394				2		31.49	20.08	23.46	9.65558e+07	363931	2.41881e+06	938232	0.009717		0.890054				2		28.33	20.08	23.46	5.80255e+07	363931	2.41881e+06	938232	0.0161693		1.04983				2		25.5	20.12
	3		25.76	20.13	23.32	8.2044e+06	375722	2.21568e+06	912403	0.111209		0.992215				3		31.33	20.13	23.32	8.79443e+07	375722	2.21568e+06	912403	0.0103748		0.950305				3		28.45	20.13	23.32	6.25899e+07	375722	2.21568e+06	912403	0.0145775		0.946475				3		25.47	20.27
mL113	1		28.48	20.72	22.15	4.40658e+07	547347	1.06449e+06	763314	0.0173221	0.0183765	0.15455	0.163957		mL116	1		32.13	20.95	22.51	1.40301e+08	633811	1.33383e+06	919455	0.00655345	0.00631417	0.600281	0.578363		mL117	1		32.42	22.2	23.72	7.66394e+08	1.4065e+06	2.84675e+06	2.00099e+06	0.00261091	0.00231519	0.169519	0.150319		mL118	1		27.94	21.85
	2		28.42	20.8	22.11	4.24617e+07	575994	1.03815e+06	773283	0.0182113		0.162483				2		32.18	20.94	22.49	1.44457e+08	629782	1.31722e+06	910803	0.00630502		0.577524				2		32.22	22.18	23.78	6.75529e+08	1.38867e+06	2.9558e+06	2.02599e+06	0.00299912		0.194725				2		28	21.91
	3		28.29	20.79	22.11	3.91837e+07	572333	1.03815e+06	770822	0.019672		0.175515				3		32.18	20.97	22.35	1.44457e+08	641946	1.2066e+06	880099	0.00609246		0.558055				3		33.04	21.93	23.65	1.13334e+09	1.18403e+06	2.72459e+06	1.79611e+06	0.0015848		0.102897				3		27.98	21.91
Experiment #3
								mL113															mL116															mL117
		Efficiency	1.85525	1.8921	1.87114													1.79294	1.8921	1.87114													1.8795	1.8921	1.87114													1.87825	1.8921
			TARGET	REFERENCE1	REFERENCE2													TARGET	REFERENCE1	REFERENCE2													TARGET	REFERENCE1	REFERENCE2													TARGET	REFERENCE1
Sample	TR#		mL113	MAA7	CYN19	E^TARGET	E^REFERENCE1	E^REFERENCE2	Geometric mean of references	∆Ct (normalization)	Geometric mean of ∆Ct (replicates)	∆∆Ct Expression / WT	Geometric mean of ∆∆Ct (Replicates)		Sample	TR#		mL116	MAA7	CYN19	E^TARGET	E^REFERENCE1	E^REFERENCE2	Geometric mean of references	∆Ct (normalization)	Geometric mean of ∆Ct (replicates)	∆∆Ct Expression / WT	Geometric mean of ∆∆Ct (Replicates)		Sample	TR#		mL117	MAA7	CYN19	E^TARGET	E^REFERENCE1	E^REFERENCE2	Geometric mean of references	∆Ct (normalization)	Geometric mean of ∆Ct (replicates)	∆∆Ct Expression / WT	Geometric mean of ∆∆Ct (Replicates)		Sample	TR#		mL118	MAA7
WT-1	1		25.61	19.88	23.7	7.47802e+06	320354	2.8113e+06	949006	0.126906	0.111913	1.13397	1.03247		WT-1	1		31.2	19.88	23.7	8.15163e+07	320354	2.8113e+06	949006	0.0116419	0.0104702	1.11191	1.04497		WT-1	1		29.07	19.88	23.7	9.25573e+07	320354	2.8113e+06	949006	0.0102532	0.0122291	0.838427	0.965851		WT-1	1		25.8	19.97
	2		25.83	20.13	23.63	8.56712e+06	375722	2.69067e+06	1.00546e+06	0.117362		1.04869				2		31.31	20.13	23.63	8.69233e+07	375722	2.69067e+06	1.00546e+06	0.0115672		1.10477				2		28.9	20.13	23.63	8.31425e+07	375722	2.69067e+06	1.00546e+06	0.0120932		0.988887				2		25.93	20.01
	3		25.95	20.01	23.59	9.22663e+06	348043	2.62407e+06	955662	0.103576		0.925511				3		31.52	20.01	23.59	9.82619e+07	348043	2.62407e+06	955662	0.00972566		0.92889				3		28.67	20.01	23.59	7.19107e+07	348043	2.62407e+06	955662	0.0132896		1.08672				3		25.88	20
WT-2	1		25.86	20.01	23.58	8.72744e+06	348043	2.60768e+06	952673	0.109158		0.975388	0.96855		WT-2	1		31.53	20.01	23.58	9.88373e+07	348043	2.60768e+06	952673	0.0096388		0.920594	0.956969		WT-2	1		28.81	20.01	23.58	7.85524e+07	348043	2.60768e+06	952673	0.0121279		0.991725	1.03536		WT-2	1		25.88	20.08
	2		25.86	20.01	23.62	8.72744e+06	348043	2.67386e+06	964686	0.110535		0.987688				2		31.45	20.01	23.62	9.43269e+07	348043	2.67386e+06	964686	0.010227		0.976777				2		28.78	20.01	23.62	7.70794e+07	348043	2.67386e+06	964686	0.0125155		1.02342				2		25.82	20.09
	3		25.95	20.02	23.64	9.22663e+06	350270	2.70758e+06	973849	0.105548		0.943125				3		31.47	20.02	23.64	9.54348e+07	350270	2.70758e+06	973849	0.0102043		0.974608				3		28.69	20.02	23.64	7.2824e+07	350270	2.70758e+06	973849	0.0133726		1.09351				3		25.85	20
mL113	1		28.42	20.88	22.32	4.24617e+07	606141	1.18414e+06	847203	0.0199522	0.020688	0.178283	0.184858		mL116	1		33.47	21.65	24.09	3.06788e+08	990421	3.58945e+06	1.88549e+06	0.00614591	0.00647521	0.586991	0.618442		mL117	1		31.52	21.19	23.43	4.34324e+08	738628	2.37377e+06	1.32414e+06	0.00304872	0.00322075	0.249302	0.263369		mL118	1		26.96	20.55
	2		28.26	20.87	22.29	3.84639e+07	602288	1.16209e+06	836606	0.0217504		0.194352				2		33.45	21.7	24.07	3.03226e+08	1.02251e+06	3.54476e+06	1.90382e+06	0.00627856		0.59966				2		31.44	21.29	23.31	4.12944e+08	787264	2.20184e+06	1.3166e+06	0.00318832		0.260717				2		26.91	20.51
	3		28.45	20.91	22.42	4.32563e+07	617848	1.2607e+06	882565	0.0204032		0.182313				3		33.19	21.64	24.01	2.60519e+08	984125	3.41397e+06	1.83297e+06	0.00703583		0.671987				3		31.34	21.2	23.44	3.87692e+08	743353	2.38869e+06	1.33253e+06	0.00343709		0.281059				3		26.9	20.59
Relative expression summary
Compilation of the relative expression of amiRNA targeted mRNA fragments in each Chlamydomonas-specific r-protein amiRNA strains.
	mL113			mL116			mL117			mL118			mS105
	WT	mL113		WT	mL116		WT	mL117		WT	mL118		WT	mS105
	0.995591	0.248323		0.972495	0.345568		1.03525	0.128122		0.963913	0.604737		0.997428	0.245558
	1.00827	0.163957		1.02867	0.578363		0.964287	0.150319		1.03744	0.378107		0.995899	0.143715
	0.996195	0.184858		0.999621	0.618442		1.00173	0.263369		1.0174	0.475663		1.00671	0.115112
	0.965781			1.05128			0.974543			0.982895			0.999539
	1.03543			0.951224			1.02612			0.990951			1.00046
	1.03247			1.04497			0.965851			1.00913			0.990897
	0.96855			0.956969			1.03536						1.00919
Median	1.00223	0.184858		0.999621	0.578363		1.00173	0.150319		1.00004	0.475663		0.999539	0.143715
Mean	1.00112	0.199046		1.00075	0.514124		1.00045	0.180603		1.00029	0.486169		1.00002	0.168128
Sandard deviation	0.0301502	0.0439361		0.0417472	0.147344		0.0323165	0.0725314		0.0263215	0.113679		0.00627316	0.0685644
n =	7	3		7	3		7	3		6	3		7	3
Statistics
The statistical values and significant differences between WT and amiRNA strain for each amiRNA targeted gene derived from two-tailed the Mann-Whitney test (Prism 8 software version 8.4.0) are indicated on the tables and are plotted for a graphical visualization. * p < 0,05
	mL113					mL116					mL117					mL118					mS105
		p.value	p.signif	method			p.value	p.signif	method			p.value	p.signif	method			p.value	p.signif	method			p.value	p.signif	method
	WT / mL113	0.0166667	*	Mann-Whitney		WT / mL116	0.0167	*	Mann-Whitney		WT / mL117	0.0167	*	Mann-Whitney		WT / mL118	0.0238	*	Mann-Whitney		WT / mS105	0.0167	*	Mann-Whitney
[truncated: 22 more columns]

## Sheet: Figure 5c
qPCR Raw Data
RT-qPCR raw data of RNA samples. Each experiment corresponds to independent biological replicates. The delta-delta Ct method was used to calculate the relative RNA abundance with respect to the geometric mean of two RNA references MAA7 and CYN19-3. The qPCR efficiencies (E) for each gene are indicated and were calculated with the LineReg software. TR stands for "technical replicates". The calcula…
Experiment #1
								L1												L2a												L2b												L3a
		Efficiency	1.89593	1.8921	1.87114										1.89239	1.8921	1.87114										1.89725	1.8921	1.87114										1.59305	1.8921	1.87114
			TARGET	REFERENCE1	REFERENCE2										TARGET	REFERENCE1	REFERENCE2										TARGET	REFERENCE1	REFERENCE2										TARGET	REFERENCE1	REFERENCE2
Sample	TR#		L1	MAA7	CYN19	E^TARGET	E^REFERENCE1	E^REFERENCE2	Geometric mean of references	∆Ct (normalization)	Geometric mean of ∆Ct (replicates)	∆∆Ct Expression / WT	Geometric mean of ∆∆Ct (Replicates)		L2a	MAA7	CYN19	E^TARGET	E^REFERENCE1	E^REFERENCE2	Geometric mean of references	∆Ct (normalization)	Geometric mean of ∆Ct (replicates)	∆∆Ct Expression / WT	Geometric mean of ∆∆Ct (Replicates)		L2b	MAA7	CYN19	E^TARGET	E^REFERENCE1	E^REFERENCE2	Geometric mean of references	∆Ct (normalization)	Geometric mean of ∆Ct (replicates)	∆∆Ct Expression / WT	Geometric mean of ∆∆Ct (Replicates)		L3a	MAA7	CYN19	E^TARGET	E^REFERENCE1	E^REFERENCE2	Geometric mean of references	∆Ct (normalization)	Geometric mean of ∆Ct (replicates)	∆∆Ct Expression / WT	Geometric mean of ∆∆Ct (Replicates)
WT-1	1		12.52	19.32	21.42	3008.48	224152	673761	388619	129.175	142.328	0.907582	0.982877		20.95	19.32	21.42	635874	224152	673761	388619	0.611157	0.665148	0.918828	0.953542		16.81	19.32	21.42	47344.2	224152	673761	388619	8.20837	8.62288	0.951929	0.979452		22.76	19.32	21.42	40060.4	224152	673761	388619	9.70082	10.4816	0.925506	0.9237
	2		12.44	19.53	21.48	2858.39	256271	699572	423415	148.131		1.04077			20.95	19.53	21.48	635874	256271	699572	423415	0.665878		1.0011			16.92	19.53	21.48	50799.7	256271	699572	423415	8.335		0.966614			22.97	19.53	21.48	44175.7	256271	699572	423415	9.5848		0.914437
	3		12.45	19.5	21.42	2876.73	251415	673761	411575	143.07		1.00521			21	19.5	21.42	656481	251415	673761	411575	0.626942		0.942559			16.79	19.5	21.42	46741.7	251415	673761	411575	8.8053		1.02116			22.87	19.5	21.42	42165.8	251415	673761	411575	9.76087		0.931235
WT-2	1		12.49	19.47	21.42	2951.29	246651	673761	407657	138.128		0.97049	0.966396		20.93	19.47	21.42	627814	246651	673761	407657	0.649327		0.976214	0.957747		16.78	19.47	21.42	46443.3	246651	673761	407657	8.77751		1.01793	1.00287		22.98	19.47	21.42	44381.9	246651	673761	407657	9.18521		0.876314	0.903978
	2		12.49	19.48	21.35	2951.29	248229	644850	400088	135.564		0.952472			20.99	19.48	21.35	652307	248229	644850	400088	0.613344		0.922116			16.81	19.48	21.35	47344.2	248229	644850	400088	8.45062		0.980023			22.22	19.48	21.35	31153.9	248229	644850	400088	12.8423		1.22522
	3		12.51	19.48	21.47	2989.3	248229	695203	415415	138.967		0.976387			20.96	19.48	21.47	639943	248229	695203	415415	0.649144		0.975938			16.82	19.48	21.47	47648.4	248229	695203	415415	8.71834		1.01107			23.54	19.48	21.47	57604.1	248229	695203	415415	7.21155		0.688017
WT-3	1		12.44	19.56	21.43	2858.39	261221	677996	420841	147.23		1.03444	1.06145		20.98	19.56	21.43	648159	261221	677996	420841	0.649286		0.976152	0.959819		16.86	19.56	21.43	48884.7	261221	677996	420841	8.60884		0.998372	1.00715		22.65	19.56	21.43	38060.1	261221	677996	420841	11.0573		1.05492	1.07102
	2		12.33	19.45	21.45	2664.16	243526	686545	408890	153.478		1.07834			21	19.45	21.45	656481	243526	686545	408890	0.622852		0.936411			16.77	19.45	21.45	46146.9	243526	686545	408890	8.86063		1.02757			22.48	19.45	21.45	35163.5	243526	686545	408890	11.6283		1.1094
	3		12.34	19.56	21.34	2681.26	261221	640822	409141	152.593		1.07212			20.95	19.56	21.34	635874	261221	640822	409141	0.643431		0.967349			16.82	19.56	21.34	47648.4	261221	640822	409141	8.58667		0.995801			22.6	19.56	21.34	37184.2	261221	640822	409141	11.0031		1.04975
WT-4	1		12.56	19.44	21.18	3086.46	241978	579696	374531	121.347		0.852583	0.932259		21.68	19.44	21.18	1.01295e+06	241978	579696	374531	0.369742		0.555879	0.894987		16.82	19.44	21.18	47648.4	241978	579696	374531	7.86031		0.911564	0.969485		22.59	19.44	21.18	37011.5	241978	579696	374531	10.1193		0.965433	1.03418
	2		12.57	19.49	21.49	3106.26	249817	703969	419361	135.005		0.948546			20.62	19.49	21.49	515179	249817	703969	419361	0.814011		1.2238			16.89	19.49	21.49	49833	249817	703969	419361	8.41533		0.97593			22.66	19.49	21.49	38237.8	249817	703969	419361	10.9672		1.04632
	3		12.49	19.56	21.43	2951.29	261221	677996	420841	142.595		1.00188			20.86	19.56	21.43	600400	261221	677996	420841	0.700934		1.0538			16.82	19.56	21.43	47648.4	261221	677996	420841	8.83221		1.02428			22.57	19.56	21.43	36668.4	261221	677996	420841	11.4769		1.09496
WT-5	1		12.43	19.54	21.48	2840.16	257911	699572	424767	149.557		1.05079	1.09654		21.3	19.54	21.48	794923	257911	699572	424767	0.53435		0.803355	0.824071		16.8	19.54	21.48	47042	257911	699572	424767	9.02953		1.04716	1.02941		22.71	19.54	21.48	39138.5	257911	699572	424767	10.8529		1.03542	1.03139
	2		12.32	19.47	21.47	2647.17	246651	695203	414093	156.428		1.09907			21.17	19.47	21.47	731667	246651	695203	414093	0.565957		0.850874			16.8	19.47	21.47	47042	246651	695203	414093	8.80261		1.02084			22.63	19.47	21.47	37707.3	246651	695203	414093	10.9818		1.04771
	3		12.3	19.5	21.52	2613.52	251415	717326	424673	162.491		1.14166			21.27	19.5	21.52	779857	251415	717326	424673	0.544552		0.818693			16.84	19.5	21.52	48262.6	251415	717326	424673	8.7992		1.02045			22.76	19.5	21.52	40060.4	251415	717326	424673	10.6008		1.01137
WT-6	1		13.21	20.35	22.07	4677.84	432308	1.01245e+06	661583	141.429		0.993683	0.970246		20.89	20.35	22.07	611999	432308	1.01245e+06	661583	1.08102		1.62523	1.54682		17.35	20.35	22.07	66904.3	432308	1.01245e+06	661583	9.88849		1.14677	1.01286		23.22	20.35	22.07	49629.6	432308	1.01245e+06	661583	13.3304		1.27179	1.04833
	2		13.21	20.26	21.93	4677.84	408196	927428	615282	131.531		0.924141			20.93	20.26	21.93	627814	408196	927428	615282	0.980039		1.47341			17.57	20.26	21.93	77026.7	408196	927428	615282	7.9879		0.926362			23.6	20.26	21.93	59236.2	408196	927428	615282	10.3869		0.990964
	3		13.1	20.26	21.94	4359.98	408196	933257	617213	141.563		0.994624			20.86	20.26	21.94	600400	408196	933257	617213	1.028		1.54552			17.49	20.26	21.94	73179.9	408196	933257	617213	8.43419		0.978118			23.78	20.26	21.94	64415.2	408196	933257	617213	9.58179		0.91415
mL113	1		12.29	19.32	22.15	2596.86	224152	1.06449e+06	488475	188.103	173.51	1.32161	1.21908		20.7	19.32	22.15	542149	224152	1.06449e+06	488475	0.900998	0.885989	1.35458	1.33202		16.6	19.32	22.15	41386.7	224152	1.06449e+06	488475	11.8027	11.8568	1.36877	1.37504		24.1	19.32	22.15	74765.5	224152	1.06449e+06	488475	6.53343	6.15987	0.623322	0.587682
	2		12.42	19.23	22.13	2822.05	211650	1.05124e+06	471693	167.145		1.17437			20.65	19.23	22.13	525132	211650	1.05124e+06	471693	0.898237		1.35043			16.55	19.23	22.13	40082.5	211650	1.05124e+06	471693	11.768		1.36475			24.21	19.23	22.13	78694.9	211650	1.05124e+06	471693	5.99395		0.571852
	3		12.43	19.3	22.06	2840.16	221311	1.00613e+06	471877	166.144		1.16733			20.72	19.3	22.06	549109	221311	1.00613e+06	471877	0.859349		1.29197			16.52	19.3	22.06	39319.8	221311	1.00613e+06	471877	12.001		1.39176			24.22	19.3	22.06	79062.2	221311	1.00613e+06	471877	5.96843		0.569417
mL116	1		13.12	19.51	22.94	4416.12	253024	1.74625e+06	664713	150.52	144.52	1.05755	1.0154
	2		13.16	19.6	22.7	4530.58	267970	1.50245e+06	634518	140.052		0.984008
	3		13.12	19.54	22.75	4416.12	257911	1.55027e+06	632322	143.185		1.00602
mL117	1		12.91	18.84	22.27	3860.99	165048	1.14761e+06	435214	112.721	108.709	0.791978	0.763788		21.44	18.84	22.27	869174	165048	1.14761e+06	435214	0.500721	0.516948	0.752797	0.777192														24.78	18.84	22.27	102616	165048	1.14761e+06	435214	4.24117	4.23874	0.404629	0.404397
	2		13.09	18.82	22.23	4332.18	162956	1.11921e+06	427062	98.579		0.692618			21.52	18.82	22.23	914676	162956	1.11921e+06	427062	0.4669		0.701949															24.78	18.82	22.23	102616	162956	1.11921e+06	427062	4.16174		0.39705
	3		12.89	18.84	22.31	3811.9	165048	1.17674e+06	440702	115.612		0.812292			21.2	18.84	22.31	745803	165048	1.17674e+06	440702	0.590909		0.888387															24.77	18.84	22.31	102140	165048	1.17674e+06	440702	4.3147		0.411644
mL118	1		12.21	19.72	20.33	2467.3	289281	340338	313773	127.172	122.979	0.893515	0.864053
	2		12.17	19.62	20.28	2404.97	271410	329842	299203	124.41		0.874108
	3		12.17	19.57	20.15	2404.97	262892	304041	282719	117.556		0.825952
mS105	1		12.72	20.23	22.62	3419.1	400461	1.429e+06	756479	221.251	227.184	1.55451	1.5962
	2		12.66	20.21	22.68	3290.35	395386	1.48375e+06	765932	232.781		1.63552
	3		12.69	20.23	22.65	3354.11	400461	1.45612e+06	763622	227.668		1.5996
Experiment #2
								L1												L2a												L2b												L3a
		Efficiency	1.89593	1.8921	1.87114										1.89239	1.8921	1.87114										1.89725	1.8921	1.87114										1.59305	1.8921	1.87114
			TARGET	REFERENCE1	REFERENCE2										TARGET	REFERENCE1	REFERENCE2										TARGET	REFERENCE1	REFERENCE2										TARGET	REFERENCE1	REFERENCE2
Sample	TR#		L1	MAA7	CYN19	E^TARGET	E^REFERENCE1	E^REFERENCE2	Geometric mean of references	∆Ct (normalization)	Geometric mean of ∆Ct (replicates)	∆∆Ct Expression / WT	Geometric mean of ∆∆Ct (Replicates)		L2a	MAA7	CYN19	E^TARGET	E^REFERENCE1	E^REFERENCE2	Geometric mean of references	∆Ct (normalization)	Geometric mean of ∆Ct (replicates)	∆∆Ct Expression / WT	Geometric mean of ∆∆Ct (Replicates)		L2b	MAA7	CYN19	E^TARGET	E^REFERENCE1	E^REFERENCE2	Geometric mean of references	∆Ct (normalization)	Geometric mean of ∆Ct (replicates)	∆∆Ct Expression / WT	Geometric mean of ∆∆Ct (Replicates)		L3a	MAA7	CYN19	E^TARGET	E^REFERENCE1	E^REFERENCE2	Geometric mean of references	∆Ct (normalization)	Geometric mean of ∆Ct (replicates)	∆∆Ct Expression / WT	Geometric mean of ∆∆Ct (Replicates)
WT-1	1		12.69	19.87	23.34	3354.11	318318	2.24362e+06	845094	251.958	272.225	0.925551	0.968608		22.59	19.87	23.34	1.80996e+06	318318	2.24362e+06	845094	0.466913	0.52527	0.888903	0.966552		16.8	19.87	23.34	47042	318318	2.24362e+06	845094	17.9647	19.389	0.926541	0.971714		24.09	19.87	23.34	74418.2	318318	2.24362e+06	845094	11.356	9.47199	1.19891	1.07994
	2		12.71	20.04	23.46	3397.3	354765	2.41881e+06	926342	272.67		1.00164			22.47	20.04	23.46	1.67659e+06	354765	2.41881e+06	926342	0.552515		1.05187			16.83	20.04	23.46	47954.5	354765	2.41881e+06	926342	19.3171		0.996293			24.63	20.04	23.46	95693.5	354765	2.41881e+06	926342	9.68031		1.02199
	3		12.68	20.03	23.34	3332.72	352510	2.24362e+06	889325	266.846		0.980243			22.54	20.03	23.34	1.75315e+06	352510	2.24362e+06	889325	0.507274		0.96574			16.77	20.03	23.34	46146.9	352510	2.24362e+06	889325	19.2716		0.993948			24.53	20.03	23.34	91339.7	352510	2.24362e+06	889325	9.73646		1.02792
WT-2	1		12.68	19.96	23.49	3332.72	337121	2.46471e+06	911539	273.512		1.00473	0.984243		22.31	19.96	23.49	1.51393e+06	337121	2.46471e+06	911539	0.602101		1.14627	1.06258		16.81	19.96	23.49	47344.2	337121	2.46471e+06	911539	19.2534		0.99301	0.997981		24.74	19.96	23.49	100723	337121	2.46471e+06	911539	9.04999		0.955448	0.981705
	2		12.69	20.15	23.3	3354.11	380544	2.18809e+06	912504	272.056		0.999379			22.45	20.15	23.3	1.65534e+06	380544	2.18809e+06	912504	0.551249		1.04946			16.81	20.15	23.3	47344.2	380544	2.18809e+06	912504	19.2738		0.994061			24.67	20.15	23.3	97492.6	380544	2.18809e+06	912504	9.35973		0.988149
	3		12.77	20.16	23.29	3530.23	382979	2.17442e+06	912555	258.497		0.949573			22.53	20.16	23.29	1.742e+06	382979	2.17442e+06	912555	0.523855		0.997307			16.79	20.16	23.29	46741.7	382979	2.17442e+06	912555	19.5234		1.00693			24.64	20.16	23.29	96140.1	382979	2.17442e+06	912555	9.49193		1.00211
WT-3	1		12.62	20.19	23.44	3207.23	390376	2.38869e+06	965653	301.087		1.10602	1.04332		22.61	20.19	23.44	1.8332e+06	390376	2.38869e+06	965653	0.526759		1.00284	0.987162		16.78	20.19	23.44	46443.3	390376	2.38869e+06	965653	20.7921		1.07237	1.05792		24.72	20.19	23.44	99789	390376	2.38869e+06	965653	9.67695		1.02164	0.994465
	2		12.71	20.08	23.46	3397.3	363931	2.41881e+06	938232	276.17		1.01449			22.56	20.08	23.46	1.77565e+06	363931	2.41881e+06	938232	0.528387		1.00593			16.79	20.08	23.46	46741.7	363931	2.41881e+06	938232	20.0727		1.03526			24.71	20.08	23.46	99325.5	363931	2.41881e+06	938232	9.44604		0.997261
	3		12.67	20.13	23.32	3311.47	375722	2.21568e+06	912403	275.528		1.01213			22.6	20.13	23.32	1.82154e+06	375722	2.21568e+06	912403	0.500896		0.953599			16.7	20.13	23.32	44123.9	375722	2.21568e+06	912403	20.6782		1.06649			24.72	20.13	23.32	99789	375722	2.21568e+06	912403	9.14332		0.965301
WT-4	1		12.71	20.07	23.35	3397.3	361618	2.25772e+06	903566	265.966		0.977009	1.00539		22.56	20.07	23.35	1.77565e+06	361618	2.25772e+06	903566	0.508864		0.968767	0.986337		16.83	20.07	23.35	47954.5	361618	2.25772e+06	903566	18.8421		0.971797	0.974739		24.73	20.07	23.35	100255	361618	2.25772e+06	903566	9.0127		0.951511	0.948488
	2		12.68	20.17	23.44	3332.72	385429	2.38869e+06	959515	287.907		1.05761			22.57	20.17	23.44	1.78702e+06	385429	2.38869e+06	959515	0.536937		1.02221			16.82	20.17	23.44	47648.4	385429	2.38869e+06	959515	20.1374		1.0386			24.78	20.17	23.44	102616	385429	2.38869e+06	959515	9.35051		0.987175
	3		12.7	20.11	23.31	3375.63	370960	2.20184e+06	903767	267.733		0.983498			22.56	20.11	23.31	1.77565e+06	370960	2.20184e+06	903767	0.508977		0.968983			16.92	20.11	23.31	50799.7	370960	2.20184e+06	903767	17.7908		0.917574			24.83	20.11	23.31	105034	370960	2.20184e+06	903767	8.60456		0.908422
mL113	1		13.07	20.63	22.13	4277.11	516818	1.05124e+06	737088	172.333	172.696	0.633055	0.634387														16.35	20.63	22.13	35263.9	516818	1.05124e+06	737088	20.9021	19.7309	1.07804	1.01763		25.96	20.63	22.13	177765	516818	1.05124e+06	737088	4.14642	4.2613	0.437756	0.449884
	2		13.08	20.56	22.12	4304.56	494256	1.04467e+06	718565	166.931		0.613211															16.47	20.56	22.12	38080.7	494256	1.04467e+06	718565	18.8695		0.973209			25.88	20.56	22.12	171265	494256	1.04467e+06	718565	4.19564		0.442953
	3		13.04	20.66	22.16	4195.81	526800	1.07118e+06	751199	179.036		0.657676															16.49	20.66	22.16	38571.6	526800	1.07118e+06	751199	19.4755		1.00446			25.85	20.66	22.16	168889	526800	1.07118e+06	751199	4.44789		0.469584
mL116	1		12.88	20.87	22.45	3787.6	602288	1.28462e+06	879609	232.234	227.593	0.853097	0.836047		22.08	20.87	22.45	1.30735e+06	602288	1.28462e+06	879609	0.672816	0.676417	1.2809	1.28775		16.92	20.87	22.45	50799.7	602288	1.28462e+06	879609	17.3152	17.0417	0.893046	0.878939		24.63	20.87	22.45	95693.5	602288	1.28462e+06	879609	9.19194	8.74302	0.970434	0.92304
	2		12.87	20.79	22.45	3763.44	572333	1.28462e+06	857456	227.838		0.836949			21.99	20.79	22.45	1.23442e+06	572333	1.28462e+06	857456	0.694624		1.32241			16.92	20.79	22.45	50799.7	572333	1.28462e+06	857456	16.8792		0.870555			24.72	20.79	22.45	99789	572333	1.28462e+06	857456	8.59269		0.907168
	3		12.91	20.81	22.44	3860.99	579679	1.2766e+06	860242	222.804		0.818455			22.07	20.81	22.44	1.29904e+06	579679	1.2766e+06	860242	0.662213		1.26071			16.92	20.81	22.44	50799.7	579679	1.2766e+06	860242	16.934		0.873384			24.76	20.81	22.44	101665	579679	1.2766e+06	860242	8.46153		0.893321
mL117	1		14.58	21.97	23.62	11237.3	1.21462e+06	2.67386e+06	1.80215e+06	160.371	163.214	0.589114	0.599557		23.87	21.97	23.62	4.09489e+06	1.21462e+06	2.67386e+06	1.80215e+06	0.440097	0.462418	0.837849	0.880345		17.64	21.97	23.62	80558.3	1.21462e+06	2.67386e+06	1.80215e+06	22.3707	22.7672	1.15379	1.17423		27.34	21.97	23.62	338003	1.21462e+06	2.67386e+06	1.80215e+06	5.33174	5.66507	0.562896	0.598086
	2		14.57	21.87	23.73	11165.7	1.13959e+06	2.86464e+06	1.80679e+06	161.817		0.594424			23.79	21.87	23.73	3.89118e+06	1.13959e+06	2.86464e+06	1.80679e+06	0.464331		0.883986			17.65	21.87	23.73	81075.8	1.13959e+06	2.86464e+06	1.80679e+06	22.2852		1.14938			27.27	21.87	23.73	327164	1.13959e+06	2.86464e+06	1.80679e+06	5.5226		0.583046
	3		14.61	22.02	23.77	11455.1	1.25397e+06	2.93734e+06	1.91921e+06	167.542		0.615455			23.82	22.02	23.77	3.96636e+06	1.25397e+06	2.93734e+06	1.91921e+06	0.483871		0.921187			17.65	22.02	23.77	81075.8	1.25397e+06	2.93734e+06	1.91921e+06	23.6717		1.22089			27.16	22.02	23.77	310828	1.25397e+06	2.93734e+06	1.91921e+06	6.1745		0.65187
mL118	1		14.11	21.83	23.67	8319.29	1.11089e+06	2.75895e+06	1.75068e+06	210.436	209.783	0.773024	0.770624		23.49	21.83	23.67	3.2135e+06	1.11089e+06	2.75895e+06	1.75068e+06	0.544789	0.536221	1.03716	1.02085		17.7	21.83	23.67	83713.9	1.11089e+06	2.75895e+06	1.75068e+06	20.9127	20.6704	1.07859	1.06609		26.51	21.83	23.67	229653	1.11089e+06	2.75895e+06	1.75068e+06	7.62317	7.64384	0.804812	0.806994
	2		14.14	21.86	23.65	8480.49	1.13234e+06	2.72459e+06	1.75647e+06	207.119		0.760836			23.59	21.86	23.65	3.42515e+06	1.13234e+06	2.72459e+06	1.75647e+06	0.512815		0.976289			17.74	21.86	23.65	85886	1.13234e+06	2.72459e+06	1.75647e+06	20.4511		1.05478			26.58	21.86	23.65	237262	1.13234e+06	2.72459e+06	1.75647e+06	7.40308		0.781576
	3		14.1	21.86	23.64	8266.24	1.13234e+06	2.70758e+06	1.75097e+06	211.822		0.778115			23.47	21.86	23.64	3.17277e+06	1.13234e+06	2.70758e+06	1.75097e+06	0.551876		1.05065			17.72	21.86	23.64	84793	1.13234e+06	2.70758e+06	1.75097e+06	20.65		1.06504			26.43	21.86	23.64	221255	1.13234e+06	2.70758e+06	1.75097e+06	7.91382		0.835497
mS105	1		13.1	20.84	22.63	4359.98	590875	1.43798e+06	921775	211.417	214.897	0.776627	0.789411		22.81	20.84	22.63	2.08262e+06	590875	1.43798e+06	921775	0.442603	0.43852	0.84262	0.834847		18.42	20.84	22.63	132754	590875	1.43798e+06	921775	6.94349	6.71984	0.358116	0.34658		25.2	20.84	22.63	124782	590875	1.43798e+06	921775	7.38707	7.34887	0.779887	0.775853
	2		13.07	20.82	22.54	4277.11	583387	1.35914e+06	890452	208.19		0.764774			22.82	20.82	22.54	2.09595e+06	583387	1.35914e+06	890452	0.424844		0.808812			18.43	20.82	22.54	133607	583387	1.35914e+06	890452	6.66473		0.343738			25.26	20.82	22.54	128318	583387	1.35914e+06	890452	6.93944		0.732628
	3		13	20.91	22.56	4089.8	617848	1.37628e+06	922134	225.472		0.828255			22.79	20.91	22.56	2.05623e+06	617848	1.37628e+06	922134	0.44846		0.853771			18.51	20.91	22.56	140630	617848	1.37628e+06	922134	6.55716		0.33819			25.1	20.91	22.56	119105	617848	1.37628e+06	922134	7.7422		0.817379
Experiment #3
								L1												L2a												L2b												L3a
		Efficiency	1.89593	1.8921	1.87114										1.89239	1.8921	1.87114										1.89725	1.8921	1.87114										1.59305	1.8921	1.87114
			TARGET	REFERENCE1	REFERENCE2										TARGET	REFERENCE1	REFERENCE2										TARGET	REFERENCE1	REFERENCE2										TARGET	REFERENCE1	REFERENCE2
Sample	TR#		L1	MAA7	CYN19	E^TARGET	E^REFERENCE1	E^REFERENCE2	Geometric mean of references	∆Ct (normalization)	Geometric mean of ∆Ct (replicates)	∆∆Ct Expression / WT	Geometric mean of ∆∆Ct (Replicates)		L2a	MAA7	CYN19	E^TARGET	E^REFERENCE1	E^REFERENCE2	Geometric mean of references	∆Ct (normalization)	Geometric mean of ∆Ct (replicates)	∆∆Ct Expression / WT	Geometric mean of ∆∆Ct (Replicates)		L2b	MAA7	CYN19	E^TARGET	E^REFERENCE1	E^REFERENCE2	Geometric mean of references	∆Ct (normalization)	Geometric mean of ∆Ct (replicates)	∆∆Ct Expression / WT	Geometric mean of ∆∆Ct (Replicates)		L3a	MAA7	CYN19	E^TARGET	E^REFERENCE1	E^REFERENCE2	Geometric mean of references	∆Ct (normalization)	Geometric mean of ∆Ct (replicates)	∆∆Ct Expression / WT	Geometric mean of ∆∆Ct (Replicates)
WT-1	1		12.44	20.16	23.59	2858.39	382979	2.62407e+06	1.00248e+06	350.714	339.583	1.03278	1.00237		22.73	20.16	23.59	1.97902e+06	382979	2.62407e+06	1.00248e+06	0.506553	0.477625	1.06057	1.0077		17.05	20.16	23.59	55209.9	382979	2.62407e+06	1.00248e+06	18.1576	18.5151	0.980689	0.972339		25.81	20.16	23.59	165772	382979	2.62407e+06	1.00248e+06	6.04733	6.16097	0.981554	0.990529
	2		12.45	19.96	23.63	2876.73	337121	2.69067e+06	952408	331.073		0.97494			22.83	19.96	23.63	2.10936e+06	337121	2.69067e+06	952408	0.451514		0.945332			17.03	19.96	23.63	54507.3	337121	2.69067e+06	952408	17.473		0.943717			25.68	19.96	23.63	156035	337121	2.69067e+06	952408	6.10381		0.990722
	3		12.46	20.08	23.61	2895.2	363931	2.65716e+06	983373	339.657		1.00022			22.76	20.08	23.61	2.01725e+06	363931	2.65716e+06	983373	0.487481		1.02064			17	20.08	23.61	53470.1	363931	2.65716e+06	983373	18.3911		0.993301			25.73	20.08	23.61	159710	363931	2.65716e+06	983373	6.15722		0.999392
WT-2	1		12.34	19.88	23.7	2681.26	320354	2.8113e+06	949006	353.94		1.04228	0.996902		22.77	19.88	23.7	2.03016e+06	320354	2.8113e+06	949006	0.467453		0.978703	0.958429		17	19.88	23.7	53470.1	320354	2.8113e+06	949006	17.7484		0.958586	0.994254		25.84	19.88	23.7	168104	320354	2.8113e+06	949006	5.64534		0.916308	0.987045
	2		12.54	20.13	23.63	3047.22	375722	2.69067e+06	1.00546e+06	329.958		0.971659			22.8	20.13	23.63	2.06938e+06	375722	2.69067e+06	1.00546e+06	0.485872		1.01727			16.96	20.13	23.63	52117.8	375722	2.69067e+06	1.00546e+06	19.292		1.04196			25.75	20.13	23.63	161205	375722	2.69067e+06	1.00546e+06	6.23713		1.01236
	3		12.45	20.01	23.59	2876.73	348043	2.62407e+06	955662	332.204		0.978271			22.94	20.01	23.59	2.26268e+06	348043	2.62407e+06	955662	0.422359		0.88429			16.97	20.01	23.59	52452.6	348043	2.62407e+06	955662	18.2195		0.984035			25.59	20.01	23.59	149631	348043	2.62407e+06	955662	6.38679		1.03665
WT-3	1		12.45	19.97	23.66	2876.73	339278	2.74172e+06	964471	335.266		0.987289	0.996522		22.78	19.97	23.66	2.04315e+06	339278	2.74172e+06	964471	0.47205		0.988328	1.01688		16.9	19.97	23.66	50153.2	339278	2.74172e+06	964471	19.2305		1.03864	1.01965		25.64	19.97	23.66	153156	339278	2.74172e+06	964471	6.29733		1.02213	0.990684
	2		12.51	20.01	23.8	2989.3	348043	2.99308e+06	1.02065e+06	341.434		1.00545			22.78	20.01	23.8	2.04315e+06	348043	2.99308e+06	1.02065e+06	0.499545		1.04589			16.98	20.01	23.8	52789.6	348043	2.99308e+06	1.02065e+06	19.3342		1.04424			25.83	20.01	23.8	167323	348043	2.99308e+06	1.02065e+06	6.09985		0.99008
	3		12.44	20	23.64	2858.39	345831	2.70758e+06	967659	338.533		0.996909			22.74	20	23.64	1.99168e+06	345831	2.70758e+06	967659	0.48585		1.01722			17	20	23.64	53470.1	345831	2.70758e+06	967659	18.0972		0.977428			25.78	20	23.64	163473	345831	2.70758e+06	967659	5.9194		0.96079
WT-4	1		12.48	20.08	23.65	2932.48	363931	2.72459e+06	995773	339.567		0.999956	1.00423		22.75	20.08	23.65	2.00443e+06	363931	2.72459e+06	995773	0.496787		1.04012	1.01822		17	20.08	23.65	53470.1	363931	2.72459e+06	995773	18.623		1.00583	1.01446		25.73	20.08	23.65	159710	363931	2.72459e+06	995773	6.23487		1.01199	1.03243
	2		12.45	20.09	23.66	2876.73	366259	2.74172e+06	1.00209e+06	348.342		1.0258			22.75	20.09	23.66	2.00443e+06	366259	2.74172e+06	1.00209e+06	0.499937		1.04671			16.98	20.09	23.66	52789.6	366259	2.74172e+06	1.00209e+06	18.9827		1.02525			25.7	20.09	23.66	157495	366259	2.74172e+06	1.00209e+06	6.36267		1.03274
	3		12.46	20	23.65	2895.2	345831	2.72459e+06	970695	335.278		0.987324			22.82	20	23.65	2.09595e+06	345831	2.72459e+06	970695	0.463129		0.969648			16.95	20	23.65	51785.1	345831	2.72459e+06	970695	18.7447		1.0124			25.59	20	23.65	149631	345831	2.72459e+06	970695	6.48726		1.05296
mL113	1														21.81	20.89	22.64	1.10053e+06	610018	1.44702e+06	939527	0.853706	0.831878	1.7874	1.7417		16.8	20.89	22.64	47042	610018	1.44702e+06	939527	19.9721	19.3372	1.07869	1.0444
	2														21.78	21	22.46	1.07967e+06	654345	1.29269e+06	919711	0.851846		1.7835			16.81	21	22.46	47344.2	654345	1.29269e+06	919711	19.426		1.0492
	3														21.84	20.89	22.46	1.12179e+06	610018	1.29269e+06	888013	0.791605		1.65738			16.82	20.89	22.46	47648.4	610018	1.29269e+06	888013	18.6368		1.00657
mL116	1														23.45	21.56	24.07	3.13255e+06	935179	3.54476e+06	1.82071e+06	0.581223	0.601948	1.2169	1.26029		18.13	21.56	24.07	110253	935179	3.54476e+06	1.82071e+06	16.5139	17.0666	0.891914	0.921763		26.99	21.56	24.07	287171	935179	3.54476e+06	1.82071e+06	6.34015	6.65096	1.02908	1.07953
	2														23.45	21.67	24.07	3.13255e+06	1.00313e+06	3.54476e+06	1.8857e+06	0.60197		1.26034			18.14	21.67	24.07	110961	1.00313e+06	3.54476e+06	1.8857e+06	16.9942		0.917854			26.94	21.67	24.07	280562	1.00313e+06	3.54476e+06	1.8857e+06	6.72114		1.09092
	3														23.43	21.72	24.09	3.09284e+06	1.03563e+06	3.58945e+06	1.92804e+06	0.62339		1.30519			18.11	21.72	24.09	108850	1.03563e+06	3.58945e+06	1.92804e+06	17.7129		0.956669			26.93	21.72	24.09	279259	1.03563e+06	3.58945e+06	1.92804e+06	6.90414		1.12063
mL117	1		13.61	21.25	23.54	6041.92	767437	2.54314e+06	1.39703e+06	231.223	228.317	0.680905	0.672346		23.43	21.25	23.54	3.09284e+06	767437	2.54314e+06	1.39703e+06	0.451699	0.460478	0.945718	0.964098		16.8	21.25	23.54	47042	767437	2.54314e+06	1.39703e+06	29.6975	28.4001	1.60396	1.53389		27.67	21.25	23.54	394145	767437	2.54314e+06	1.39703e+06	3.54446	3.68027	0.575309	0.597353
	2		13.6	21.18	23.55	6003.39	733933	2.55912e+06	1.37048e+06	228.285		0.672252			23.42	21.18	23.55	3.07318e+06	733933	2.55912e+06	1.37048e+06	0.44595		0.933682			16.94	21.18	23.55	51454.5	733933	2.55912e+06	1.37048e+06	26.6349		1.43855			27.5	21.18	23.55	364148	733933	2.55912e+06	1.37048e+06	3.76354		0.610868
	3		13.63	21.28	23.47	6119.71	782259	2.43401e+06	1.37987e+06	225.479		0.663988			23.3	21.28	23.47	2.84673e+06	782259	2.43401e+06	1.37987e+06	0.48472		1.01485			16.82	21.28	23.47	47648.4	782259	2.43401e+06	1.37987e+06	28.9593		1.56409			27.53	21.28	23.47	369270	782259	2.43401e+06	1.37987e+06	3.73674		0.606518
mL118	1		13.05	20.45	22.98	4222.73	460774	1.79057e+06	908321	215.103	220.748	0.633433	0.650056		22.78	20.45	22.98	2.04315e+06	460774	1.79057e+06	908321	0.444569	0.441881	0.930789	0.925163		16.21	20.45	22.98	32239.8	460774	1.79057e+06	908321	28.1739	28.1828	1.52167	1.52215		26.24	20.45	22.98	202521	460774	1.79057e+06	908321	4.48507	4.4449	0.727982	0.721462
	2		13	20.47	22.91	4089.8	466688	1.71374e+06	894304	218.667		0.643928			22.76	20.47	22.91	2.01725e+06	466688	1.71374e+06	894304	0.443328		0.928191			16.21	20.47	22.91	32239.8	466688	1.71374e+06	894304	27.7391		1.49819			26.21	20.47	22.91	199711	466688	1.71374e+06	894304	4.47798		0.726831
	3		12.98	20.6	22.88	4037.81	507025	1.68182e+06	923432	228.696		0.673463			22.83	20.6	22.88	2.10936e+06	507025	1.68182e+06	923432	0.437778		0.916572			16.21	20.6	22.88	32239.8	507025	1.68182e+06	923432	28.6426		1.54698			26.33	20.6	22.88	211189	507025	1.68182e+06	923432	4.37255		0.709718
mS105	1														23.12	20.53	22.84	2.53796e+06	484890	1.6402e+06	891805	0.351387	0.346888	0.735696	0.726277		18.57	20.53	22.84	146139	484890	1.6402e+06	891805	6.10245	5.94756	0.329593	0.321227		26.59	20.53	22.84	238369	484890	1.6402e+06	891805	3.74128	3.69189	0.607255	0.599239
	2														23.16	20.44	22.88	2.60354e+06	457845	1.68182e+06	877505	0.337043		0.705663			18.61	20.44	22.88	149931	457845	1.68182e+06	877505	5.85274		0.316106			26.64	20.44	22.88	243984	457845	1.68182e+06	877505	3.59657		0.583767
	3														23.1	20.47	22.87	2.50579e+06	466688	1.67132e+06	883168	0.352451		0.737924			18.61	20.47	22.87	149931	466688	1.67132e+06	883168	5.8905		0.318145			26.57	20.47	22.87	236159	466688	1.67132e+06	883168	3.73971		0.607
Experiment #4
								L1												L2a												L2b												L3a
		Efficiency	1.89593	1.8921	1.87114										1.89239	1.8921	1.87114										1.89725	1.8921	1.87114										1.59305	1.8921	1.87114
			TARGET	REFERENCE1	REFERENCE2										TARGET	REFERENCE1	REFERENCE2										TARGET	REFERENCE1	REFERENCE2										TARGET	REFERENCE1	REFERENCE2
Sample	TR#		L1	MAA7	CYN19	E^TARGET	E^REFERENCE1	E^REFERENCE2	Geometric mean of references	∆Ct (normalization)	Geometric mean of ∆Ct (replicates)	∆∆Ct Expression / WT	Geometric mean of ∆∆Ct (Replicates)		L2a	MAA7	CYN19	E^TARGET	E^REFERENCE1	E^REFERENCE2	Geometric mean of references	∆Ct (normalization)	Geometric mean of ∆Ct (replicates)	∆∆Ct Expression / WT	Geometric mean of ∆∆Ct (Replicates)		L2b	MAA7	CYN19	E^TARGET	E^REFERENCE1	E^REFERENCE2	Geometric mean of references	∆Ct (normalization)	Geometric mean of ∆Ct (replicates)	∆∆Ct Expression / WT	Geometric mean of ∆∆Ct (Replicates)		L3a	MAA7	CYN19	E^TARGET	E^REFERENCE1	E^REFERENCE2	Geometric mean of references	∆Ct (normalization)	Geometric mean of ∆Ct (replicates)	∆∆Ct Expression / WT	Geometric mean of ∆∆Ct (Replicates)
WT-1	1		12.57	19.69	20.73	3106.26	283799	437273	352275	113.408	112.395	1.00901	1.00285		22.64	19.69	20.73	1.86861e+06	283799	437273	352275	0.188522	0.188022	1.00266	0.985956		16.21	19.69	20.73	32239.8	283799	437273	352275	10.9267	10.5667	1.03407	1.00821		24.89	19.69	20.73	108009	283799	437273	352275	3.26152	3.30009	0.988313	0.988984
	2		12.54	19.65	20.65	3047.22	276652	415896	339202	111.315		0.990396			22.63	19.65	20.65	1.85673e+06	276652	415896	339202	0.182688		0.971629			16.23	19.65	20.65	32655.4	276652	415896	339202	10.3873		0.983022			24.78	19.65	20.65	102616	276652	415896	339202	3.30554		1.00165
	3		12.53	19.64	20.7	3027.79	274893	429131	343461	113.436		1.00926			22.63	19.64	20.7	1.85673e+06	274893	429131	343461	0.184981		0.983827			16.21	19.64	20.7	32239.8	274893	429131	343461	10.6533		1.00819			24.86	19.64	20.7	106511	274893	429131	343461	3.22465		0.977139
WT-2	1		12.47	19.77	20.7	2913.78	298653	429131	357996	122.863		1.09314	1.02453		22.56	19.77	20.7	1.77565e+06	298653	429131	357996	0.201614		1.07229	1.03325		16.23	19.77	20.7	32655.4	298653	429131	357996	10.9628		1.03749	1.01258		24.81	19.77	20.7	104060	298653	429131	357996	3.44029		1.04248	0.999457
	2		12.6	19.63	20.68	3166.45	273146	423787	340229	107.448		0.955986			22.61	19.63	20.68	1.8332e+06	273146	423787	340229	0.185593		0.987081			16.21	19.63	20.68	32239.8	273146	423787	340229	10.5531		0.998707			24.8	19.63	20.68	103576	273146	423787	340229	3.28481		0.995369
	3		12.49	19.66	20.66	2951.29	278422	418510	341353	115.662		1.02907			22.53	19.66	20.66	1.742e+06	278422	418510	341353	0.195955		1.04219			16.21	19.66	20.66	32239.8	278422	418510	341353	10.5879		1.00201			24.88	19.66	20.66	107508	278422	418510	341353	3.17515		0.962141
WT-3	1		12.53	19.52	20.69	3027.79	254642	426451	329534	108.836		0.96834	0.978624		22.57	19.52	20.69	1.78702e+06	254642	426451	329534	0.184404		0.980758	0.993308		16.19	19.52	20.69	31829.5	254642	426451	329534	10.3531		0.979781	0.990177		24.63	19.52	20.69	95693.5	254642	426451	329534	3.44364		1.0435	1.0311
	2		12.58	19.58	20.68	3126.2	264574	423787	334848	107.11		0.952982			22.58	19.58	20.68	1.79845e+06	264574	423787	334848	0.186187		0.990238			16.19	19.58	20.68	31829.5	264574	423787	334848	10.52		0.995582			24.67	19.58	20.68	97492.6	264574	423787	334848	3.4346		1.04076
	3		12.52	19.62	20.72	3008.48	271410	434542	343422	114.151		1.01563			22.59	19.62	20.72	1.80996e+06	271410	434542	343422	0.18974		1.00914			16.23	19.62	20.72	32655.4	271410	434542	343422	10.5166		0.995252			24.79	19.62	20.72	103095	271410	434542	343422	3.33112		1.0094
WT-4	1		12.58	19.68	20.67	3126.2	281995	421140	344615	110.234		0.980779	0.994542		22.6	19.68	20.67	1.82154e+06	281995	421140	344615	0.189189		1.0062	0.988223		16.23	19.68	20.67	32655.4	281995	421140	344615	10.5531		0.998708	0.989246		24.77	19.68	20.67	102140	281995	421140	344615	3.37396		1.02238	0.981172
	2		12.52	19.65	20.67	3008.48	276652	421140	341334	113.457		1.00945			22.62	19.65	20.67	1.84493e+06	276652	421140	341334	0.185012		0.983992			16.21	19.65	20.67	32239.8	276652	421140	341334	10.5874		1.00195			24.91	19.65	20.67	109020	276652	421140	341334	3.13093		0.948742
	3		12.52	19.62	20.65	3008.48	271410	415896	335973	111.675		0.993599			22.61	19.62	20.65	1.8332e+06	271410	415896	335973	0.183272		0.974735			16.24	19.62	20.65	32865.2	271410	415896	335973	10.2228		0.967449			24.82	19.62	20.65	104546	271410	415896	335973	3.21365		0.973808
mL113	1		12.05	19.49	20.45	2227.26	249817	366913	302756	135.932	136.772	1.20942	1.21689		21.87	19.49	20.45	1.14346e+06	249817	366913	302756	0.264772	0.275059	1.40819	1.4629														24.95	19.49	20.45	111070	249817	366913	302756	2.72582	2.84561	0.825984	0.862281
	2		12.12	19.63	20.48	2329.26	273146	373875	319566	137.196		1.22066			21.81	19.63	20.48	1.10053e+06	273146	373875	319566	0.290376		1.54437															24.79	19.63	20.48	103095	273146	373875	319566	3.09971		0.939282
	3		12.08	19.53	20.5	2270.41	256271	378590	311483	137.192		1.22063			21.88	19.53	20.5	1.15078e+06	256271	378590	311483	0.270672		1.43957															25.01	19.53	20.5	114217	256271	378590	311483	2.72713		0.826379
mL116	1		12.78	20.2	21.02	3552.89	392873	524401	453898	127.755	126.29	1.13666	1.12363		22.68	20.2	21.02	1.9169e+06	392873	524401	453898	0.236787	0.242706	1.25936	1.29084		16.93	20.2	21.02	51126	392873	524401	453898	8.87802	8.92715	0.840186	0.844836		24.98	20.2	21.02	112632	392873	524401	453898	4.02991	4.08063	1.22115	1.23652
	2		12.82	20.31	20.92	3644.97	421421	492553	455601	124.994		1.1121			22.7	20.31	20.92	1.94151e+06	421421	492553	455601	0.234663		1.24806			16.92	20.31	20.92	50799.7	421421	492553	455601	8.96858		0.848757			24.99	20.31	20.92	113158	421421	492553	455601	4.02624		1.22004
	3		12.86	20.35	20.99	3739.45	432308	514636	471680	126.136		1.12226			22.61	20.35	20.99	1.8332e+06	432308	514636	471680	0.257299		1.36845			16.98	20.35	20.99	52789.6	432308	514636	471680	8.93509		0.845587			24.98	20.35	20.99	112632	432308	514636	471680	4.18779		1.26899
mL117	1																										16.84	20.85	21.35	48262.6	594655	644850	619244	12.8307	12.7883	1.21426	1.21025
	2																										16.84	20.8	21.34	48262.6	575994	640822	607544	12.5883		1.19131
	3																										16.83	20.78	21.43	47954.5	568695	677996	620945	12.9486		1.22541
mL118	1														22.83	20.59	21.19	2.10936e+06	503802	583340	542114	0.257004	0.249202	1.36688	1.32539		16.42	20.59	21.19	36880.7	503802	583340	542114	14.6991	14.4354	1.39108	1.36612		25.57	20.59	21.19	148244	503802	583340	542114	3.65691	3.7363	1.10812	1.13218
	2														22.85	20.52	21.2	2.13644e+06	481808	587006	531812	0.248924		1.32391			16.43	20.52	21.2	37117.6	481808	587006	531812	14.3278		1.35593			25.53	20.52	21.2	145508	481808	587006	531812	3.65486		1.1075
	3														22.91	20.57	21.18	2.21979e+06	497418	579696	536983	0.241907		1.28659			16.45	20.57	21.18	37596.1	497418	579696	536983	14.283		1.35169			25.41	20.57	21.18	137601	497418	579696	536983	3.90248		1.18254
mS105	1		12.82	20.57	21.63	3644.97	497418	768508	618279	169.625	167.826	1.50919	1.49319		23.09	20.57	21.63	2.48985e+06	497418	768508	618279	0.248319	0.249908	1.32069	1.32914		18.87	20.57	21.63	177094	497418	768508	618279	3.49126	3.5212	0.330401	0.333234		25.23	20.57	21.63	126538	497418	768508	618279	4.88613	4.59913	1.48061	1.39364
	2		12.86	20.65	21.65	3739.45	523452	778198	638239	170.678		1.51855			23.06	20.65	21.65	2.44266e+06	523452	778198	638239	0.261288		1.38967			18.85	20.65	21.65	174840	523452	778198	638239	3.65042		0.345464			25.42	20.65	21.65	138243	523452	778198	638239	4.6168		1.39899
	3		12.83	20.49	21.61	3668.36	472678	758938	598944	163.273		1.45267			23.09	20.49	21.61	2.48985e+06	472678	758938	598944	0.240554		1.27939			18.85	20.49	21.61	174840	472678	758938	598944	3.42567		0.324194			25.43	20.49	21.61	138888	472678	758938	598944	4.31242		1.30676
Relative expression summary
Compilation of the relative expression of rRNA fragments in the different Chlamydomonas-specific r-protein amiRNA strains.
	L1							L2a							L2b							L3a							L3b							L4							L5
	WT	mL113	mL116	mL117	mL118	mS105		WT	mL113	mL116	mL117	mL118	mS105		WT	mL113	mL116	mL117	mL118	mS105		WT	mL113	mL116	mL117	mL118	mS105		WT	mL113	mL116	mL117	mL118	mS105		WT	mL113	mL116	mL117	mL118	mS105		WT	mL113	mL116	mL117	mL118	mS105
	0.982877	1.21908	1.0154	0.763788	0.864053	1.5962		0.953542	1.33202	1.28775	0.777192	1.02085	0.834847		0.979452	1.37504	0.878939	1.17423	1.06609	0.34658		0.9237	0.587682	0.92304	0.404397	0.806994	0.775853		0.955124	0.608682	1.04179	0.408153	1.01466	0.858692		0.989378	0.697853	0.615948	0.462733	0.671561	0.887285		1.01699	0.61333	0.574871	0.30519	0.888927	1.25516
	0.966396	0.634387	0.836047	0.599557	0.770624	0.789411		0.957747	1.7417	1.26029	0.880345	0.925163	0.726277		1.00287	1.01763	0.921763	1.53389	1.52215	0.321227		0.903978	0.449884	1.07953	0.598086	0.721462	0.599239		0.912809	0.810672	0.906851	0.516315	0.783934	0.714854		0.978946	0.664794	0.981851	0.476032	0.887737	0.581571		1.03692	1.02318	0.903402	0.493976	0.977628	1.46641
	1.06145	1.21689	1.12363	0.672346	0.650056	1.49319		0.959819	1.4629	1.29084	0.964098	1.32539	1.32914		1.00715	1.0444	0.844836	1.21025	1.36612	0.333234		1.07102	0.862281	1.23652	0.597353	1.13218	1.39364		0.928571	0.871033	1.19961	0.479416	1.20776	1.5939		0.951866	0.834635	0.72315	0.385673	0.633382	1.27024		1.03909	0.87802	0.940112	0.449275	0.784166	1.03038
	0.932259							0.894987							0.969485							1.03418							0.933175							0.981403							0.998054
	1.09654							0.824071							1.02941							1.03139							0.976217							1.03328							1.07349
	0.970246							1.54682							1.01286							1.04833							1.35593							1.06964							0.851781
	0.968608							0.966552							0.971714							1.07994							0.99087							0.981705							0.997535
	0.984243							1.06258							0.997981							0.981705							1.01983							1.01257							0.992125
	1.04332							0.987162							1.05792							0.994465							1.00044							1.00008							1.00988
	1.00539							0.986337							0.974739							0.948488							0.989152							1.0059							1.00055
	1.00237							1.0077							0.972339							0.990529							0.978835							1.00294							1.00507
	0.996902							0.958429							0.994254							0.987045							0.992716							0.993223							1.00389
	0.996522							1.01688							1.01965							0.990684							1.00508							1.0013							1.00131
	1.00423							1.01822							1.01446							1.03243							1.02391							1.00257							0.989809
	1.00285							0.985956							1.00821							0.988984							1.01477							1.01473							1.01145
	1.02453							1.03325							1.01258							0.999457							1.00384							1.00823							1.0202
	0.978624							0.993308							0.990177							1.0311							0.981751							0.981755							0.976518
	0.994542							0.988223							0.989246							0.981172							0.999914							0.995598							0.992409
Median	0.996712	1.21689	1.0154	0.672346	0.770624	1.49319		0.98675	1.4629	1.28775	0.880345	1.02085	0.834847		1.00043	1.0444	0.878939	1.21025	1.36612	0.333234		0.992575	0.587682	1.07953	0.597353	0.806994	0.775853		0.991793	0.810672	1.04179	0.479416	1.01466	0.858692		1.00069	0.697853	0.72315	0.462733	0.671561	0.887285		1.0026	0.87802	0.903402	0.449275	0.888927	1.25516
Mean	1.00066	1.02345	0.99169	0.678564	0.761578	1.29293		1.00786	1.51221	1.27963	0.873878	1.09047	0.963422		1.00025	1.14569	0.881846	1.30612	1.31812	0.33368		1.00103	0.633282	1.0797	0.533279	0.886879	0.92291		1.0035	0.763462	1.04942	0.467961	1.00212	1.05582		1.00028	0.732427	0.77365	0.441479	0.730893	0.913034		1.00095	0.838177	0.806128	0.416147	0.883573	1.25065
Sandard deviation	0.0377819	0.336944	0.145249	0.0822919	0.107285	0.439093		0.144448	0.209242	0.0168143	0.0936207	0.208997	0.321342		0.0230975	0.199073	0.038546	0.19807	0.231788	0.0126827		0.0465283	0.209946	0.15674	0.111615	0.2167	0.417117		0.0934539	0.1374	0.14653	0.0549835	0.212191	0.471513		0.0247365	0.0900448	0.188106	0.048785	0.137166	0.345058		0.0433852	0.20781	0.201114	0.0986565	0.096842	0.218053
n =	18	3	3	3	3	3		18	3	3	3	3	3		18	3	3	3	3	3		18	3	3	3	3	3		18	3	3	3	3	3		18	3	3	3	3	3		18	3	3	3	3	3
Statistics
For statistical analysis on R software, the rRNAs were divided into three groups: i) the large sub-unit group with L1, L2a, L3a, L3b, L4, L5, L6, L7, L8 rRNA fragments; ii) the small sub-unit group with S1, S2 and S3 rRNA fragment and iii) the L2b rRNA fragment. The statistical values and significant differences between WT and amiRNA strains for each group as derived from the two-tailed Mann-Whit…
	Large sub-unit rRNAs							Small sub-unit rRNAs							L2b
	L1, L2a, L3a, L3b, L4, L5, L6, L7, L8							S1, S3, S4
		p.value	p.adj	p.signif	method				p.val	p.adj	p.signif	method				p.val	p.adj	p.signif	method
	WT / mL113	0.000434502	0.0039	***	Mann-Whitney			WT / mL113	2.05092e-07	3.1e-06	****	Mann-Whitney			WT / mL113	0.0165414	0.18	*	Mann-Whitney
	WT / mL116	0.0964068	0.39	ns	Mann-Whitney			WT / mL116	0.233464	1	ns	Mann-Whitney			WT / mL116	0.00150376	0.023	**	Mann-Whitney
	WT / mL117	1.64766e-14	2.5e-13	****	Mann-Whitney			WT / mL117	0.800006	1	ns	Mann-Whitney			WT / mL117	0.00150376	0.023	**	Mann-Whitney
	WT / mL118	6.61384e-06	7.9e-05	****	Mann-Whitney			WT / mL118	0.966333	1	ns	Mann-Whitney			WT / mL118	0.00150376	0.023	**	Mann-Whitney
	WT / mS105	0.769763	1	ns	Mann-Whitney			WT / mS105	0.0987675	0.99	ns	Mann-Whitney			WT / mS105	0.00150376	0.023	**	Mann-Whitney
[truncated: 36 more columns]

## Sheet: Supp. Figure 9
Raw data quantification
Staining and immunoblot signals were quantified with ImageJ 1.52s software.
		Nad4						Nad6						NUO7						VDAC
Membrane #2						Membrane #1						Membrane #1						Membrane #2
	Staining quantification	Nad4 signal quantification	Nad4 signal / Staining	Nad4 signal / WT			Staining quantification	Nad6 signal quantification	Nad6 signal / Staining	Nad6 signal / WT			Staining quantification	NUO7 signal quantification	NUO7 signal / Staining	NUO7 signal / WT			Staining quantification	VDAC signal quantification	VDAC signal / Staining	VDAC signal / WT
WT1	10110.8	10334.1	1.02208	0.923859		WT1	9034.67	4834.01	0.535051	1.04791		WT1	9034.67	8102.96	0.896874	0.789753		WT1	10110.8	nd	nd	nd
mL113	12851.8	6582.38	0.512174	0.462952		mL113	12879.3	4657.35	0.361617	0.708233		mL113	12879.3	12515.2	0.971732	0.85567		mL113	12851.8	14758.5	1.14836	0.958054
mL116	13647.3	11139	0.816205	0.737765		mL116	13680.5	7236.26	0.528945	1.03595		mL116	13680.5	15000.7	1.0965	0.965536		mL116	13647.3	11837.9	0.867419	0.72367
mL117	13473.4	6457.26	0.479259	0.4332		mL117	13877.3	3902.94	0.281247	0.550828		mL117	13877.3	12648	0.91142	0.802562		mL117	13473.4	15973.8	1.18558	0.989106
mL118	14290.8	15177.2	1.06202	0.959959		mL118	14127.7	8867.55	0.62767	1.2293		mL118	14127.7	15540.8	1.10002	0.96864		mL118	14290.8	16357.4	1.14461	0.954924
mS105	11566.8	4777.84	0.413064	0.373367		mS105	13033	5481.13	0.420559	0.823673		mS105	13033	13662.4	1.0483	0.923091		mS105	11566.8	14341.4	1.23987	1.0344
WT2	8878.96	10570.9	1.19056	1.07614		WT2	10257.9	4986.67	0.486129	0.952092		WT2	10257.9	14098.5	1.3744	1.21025		WT1	8878.96	10642.7	1.19864	1
Membrane #3						Membrane #4						Membrane #5						Membrane #4
	Staining quantification	Nad4 signal quantification	Nad4 signal / Staining	Nad4 signal / WT			Staining quantification	Nad6 signal quantification	Nad6 signal / Staining	Nad6 signal / WT			Staining quantification	NUO7 signal quantification	NUO7 signal / Staining	NUO7 signal / WT			Staining quantification	VDAC signal quantification	VDAC signal / Staining	VDAC signal / WT
WT1	5394.83	15343.5	2.8441	1		WT1	6926.37	5562.57	0.8031	1		WT1	5477.8	10557.1	1.92726	1		WT1	6926.37	9546.62	1.3783	1
mL113	7651.15	6930.38	0.905796	0.318482		mL113	8447.02	5869.79	0.694894	0.865265		mL113	4216.95	6963.71	1.65136	0.856845		mL113	8447.02	13981.3	1.65517	1.20088
mL116	8109.8	12143.8	1.49742	0.5265		mL116	8412.44	6791.03	0.807261	1.00518		mL116	5038.52	8947.9	1.7759	0.921465		mL116	8412.44	12859.4	1.52862	1.10906
mL117	6220.39	5766.6	0.927048	0.325954		mL117	6153.9	1918.01	0.311674	0.388089		mL117	3996.74	5203	1.30181	0.675474		mL117	6153.9	13258.6	2.1545	1.56315
mS105	5915.85	8662.62	1.46431	0.514857		mS105	7071.37	4681.15	0.661987	0.824289		mS105	7056.88	11567.4	1.63916	0.850516		mS105	7071.37	14751.7	2.08612	1.51355
Membrane #6						Membrane #9						Membrane #7						Membrane #8
	Staining quantification	Nad4 signal quantification	Nad4 signal / Staining	Nad4 signal / WT			Staining quantification	Nad6 signal quantification	Nad6 signal / Staining	Nad6 signal / WT			Staining quantification	NUO7 signal quantification	NUO7 signal / Staining	NUO7 signal / WT			Staining quantification	VDAC signal quantification	VDAC signal / Staining	VDAC signal / WT
WT1	6528.68	9390.64	1.43837	1.08121		WT1	7022.98	4945.01	0.704118	0.957245		WT1	5926.32	5117.13	0.863459	0.918172		WT1	7790.71	7561.9	0.970631	0.98778
mL113	6119.81	4371.96	0.714395	0.537003		mL113	8794.69	4003.89	0.455262	0.618926		mL113	5596.38	7315.72	1.30722	1.39006		mL113	5620.08	6257.13	1.11335	1.13302
mL116	6157.74	8599.2	1.39649	1.04973		mL116	7070.15	2591.84	0.366589	0.498376		mL116	6159.2	7133.55	1.15819	1.23158		mL116	5351.13	4451.77	0.83193	0.846629
mL117	6571.33	6024.33	0.91676	0.689119		mL117	7254.08	1886.82	0.260105	0.353611		mL117	6393.26	4247.6	0.664387	0.706486		mL117	6411.79	7010.03	1.0933	1.11262
mL118	7636.86	8755.86	1.14653	0.861832		mL118	6994.86	9179.5	1.31232	1.78409		mL118	7450.86	5157.43	0.692192	0.736052		mL118	10926.9	8645.08	0.791173	0.805152
mS105	6755.59	6551.59	0.969803	0.728991		mS105	7790.1	2202.77	0.282765	0.384418		mS105	6599.47	6311.43	0.956354	1.01695		mS105	7464.64	7364.95	0.986645	1.00408
WT2	6282.2	7678.76	1.22231	0.918794		WT2	6827.92	5237.13	0.767017	1.04276		WT2	5612.27	5709.72	1.01736	1.08183		WT2	6776.02	6739.75	0.994647	1.01222
Membrane #8						Membrane #10						Membrane #9						Membrane #11
	Staining quantification	Nad4 signal quantification	Nad4 signal / Staining	Nad4 signal / WT			Staining quantification	Nad6 signal quantification	Nad6 signal / Staining	Nad6 signal / WT			Staining quantification	NUO7 signal quantification	NUO7 signal / Staining	NUO7 signal / WT			Staining quantification	VDAC signal quantification	VDAC signal / Staining	VDAC signal / WT
WT1	7790.71	14073	1.80639	0.909571		WT1	7993.9	5220.6	0.653072	0.823972		WT1	7022.98	12803.9	1.82314	1.06741		WT1	8733.47	7307.69	0.836745	0.930669
mL113	5620.08	9330.67	1.66024	0.835981		mL113	5884.5	4119.89	0.700126	0.88334		mL113	8794.69	15409.1	1.75209	1.02581		mL113	6171.15	7946.55	1.28769	1.43223
mL116	5351.13	13127.4	2.45321	1.23527		mL116	6600.08	5725.84	0.867541	1.09456		mL116	7070.15	13238.9	1.87251	1.09631		mL116	7067.79	6780.18	0.959308	1.06699
mL117	6411.79	6822.79	1.0641	0.535808		mL117	5989.33	2928.06	0.48888	0.616813		mL117	7254.08	11632.5	1.60359	0.938865		mL117	6492.74	7405.84	1.14063	1.26867
mL118	10926.9	5060.84	0.463154	0.233212		mL118	9291.96	9714.25	1.04545	1.31903		mL118	6994.86	12200.5	1.74421	1.0212		mL118	12239.2	10631.3	0.868632	0.966135
mS105	7464.64	7235.72	0.969333	0.488089		mS105	7742.52	5843.31	0.754703	0.952199		mS105	7790.1	10961	1.40704	0.82379		mS105	8690.1	7900.15	0.909098	1.01114
WT2	6776.02	14673.9	2.16556	1.09043		WT2	7970.2	7429.08	0.932108	1.17603		WT2	6827.92	10876	1.59287	0.932588		WT2	8241.71	7923.69	0.961413	1.06933
Relative signal summary
Compilation of the immunoblot signal quantifications.
	Nad4							Nad6							NUO7							VDAC
	mL113	mL116	mL117	mL118	mS105	WT		mL113	mL116	mL117	mL118	mS105	WT		mL113	mL116	mL117	mL118	mS105	WT		mL113	mL116	mL117	mL118	mS105	WT
	0.462952	0.737765	0.4332	0.959959	0.373367	0.923859		0.708233	1.03595	0.550828	1.2293	0.823673	1.04791		0.85567	0.965536	0.802562	0.96864	0.923091	0.789753		0.958054	0.72367	0.989106	0.954924	1.0344	1
	0.318482	0.5265	0.325954	0.861832	0.514857	1.07614		0.865265	1.00518	0.388089	1.78409	0.824289	0.952092		0.856845	0.921465	0.675474	0.736052	0.850516	1.21025		1.20088	1.10906	1.56315	0.805152	1.51355	1
	0.537003	1.04973	0.689119	0.233212	0.728991	1		0.618926	0.498376	0.353611	1.31903	0.384418	1		1.39006	1.23158	0.706486	1.0212	1.01695	1		1.13302	0.846629	1.11262	0.966135	1.00408	0.98778
	0.835981	1.23527	0.535808		0.488089	1.08121		0.88334	1.09456	0.616813		0.952199	0.957245		1.02581	1.10438	0.938865		0.82379	0.918172		1.43223	1.06699	1.26867		1.01114	1.01222
						0.918794							1.04276							1.08183							0.930669
						0.909571							0.823972							1.06741							1.06933
						1.09043							1.17603							0.932588
Median	0.499978	0.893745	0.484504	0.861832	0.501473	1		0.786749	1.02056	0.469458	1.31903	0.823981	1		0.941328	1.03496	0.754524	0.96864	0.886804	1		1.16695	0.956809	1.19064	0.954924	1.02277	1
Mean	0.538605	0.887314	0.49602	0.685001	0.526326	1		0.768941	0.908517	0.477335	1.44414	0.746145	1		1.0321	1.05574	0.780847	0.90863	0.903587	1		1.18105	0.936588	1.23339	0.908737	1.14079	1
Sandard deviation	0.218031	0.316228	0.154638	0.394325	0.148395	0.0828032		0.12722	0.27593	0.12666	0.297805	0.248611	0.10818		0.25167	0.140774	0.118426	0.151749	0.0864411	0.135946		0.196232	0.182737	0.247823	0.0898824	0.24884	0.0445246
n =	4	4	4	3	4	7		4	4	4	3	4	7		4	4	4	3	4	7		4	4	4	3	4	6
Immunoblots
Membrane #1 and #2 correspond to the immunoblot showed in Figure 5d
